# Supplementary material for: Transperineal Laser Ablation for Benign Prostatic Enlargement: A Systematic Review and Pooled Analysis of Pilot Studies
Source: J Clin Med. 2023 Feb 26;12(5):1860. doi: 10.3390/jcm12051860 (PMC10003190; doi:10.3390/jcm12051860)
Supplement: Supplementary file 1 [file jcm-12-01860-s001.zip]

Archive with 1 entries (1 files):
- jcm-2201599-supplementary.pdf
